# Supplementary material for: Microbiota Co-Metabolism Alterations Precede Changes in the Host Metabolism in the Early Stages of Diet-Induced MASLD in Wistar Rats
Source: Int J Mol Sci. 2025 Feb 2;26(3):1288. doi: 10.3390/ijms26031288 (PMC11818068; doi:10.3390/ijms26031288)
Supplement: Supplementary file 1 [file ijms-26-01288-s001.zip]

Archive with 1 entries (1 files):
- ijms-3434087-supplementary.pdf
